# Supplementary material for: Repurposed Drugs to Enhance the Therapeutic Potential of Oligodendrocyte Precursor Cells Derived from Adult Rat Adipose Tissue
Source: Cells. 2025 Apr 2;14(7):533. doi: 10.3390/cells14070533 (PMC11988185; doi:10.3390/cells14070533)
Supplement: Supplementary file 1 [file cells-14-00533-s001.zip]

Archive with 1 entries (1 files):
- cells-3530903-supplementary.xlsx
