# Supplementary material for: Repurposed Drugs to Enhance the Therapeutic Potential of Oligodendrocyte Precursor Cells Derived from Adult Rat Adipose Tissue
Source: Cells. 2025 Apr 2;14(7):533. doi: 10.3390/cells14070533 (PMC11988185; doi:10.3390/cells14070533)
Supplement: Supplementary file 1 [file cells-14-00533-s001.zip › cells-3530903-supplementary.xlsx]

## Sheet: Sheet1
Product	Supplier	Cat nr.
0.5% trypsin + 0.2 % EDTA (10x)	Sigma-Aldrich	T4174
12 mm round glass coverslips	Marienfeld	111520
24-well plates	Costar	3524
75 cm2 flask for MSCs	Falcon	353135
75 cm2 or 25 cm2 flasks for OPC and NSC culture	Nunc	156472 or 156340
Accutase	Sigma-Aldrich	A6964
Alexa Fluor goat anti-mouse IgG 568	Invitrogen	A11031
Alexa Fluor goat anti-rabbit IgG 488	Invitrogen	A11034
Alexa Fluor goat anti-rat IgG 568	Invitrogen	A11077
Animal-free recombinant human EGF	PeproTech	AF-100-15
Antibiotic/antimitotic	Gibco	15240062
B27 supplement	Invitrogen	08-0085SA
Baclofen	Sigma-Aldrich	B5399
Benztropine mesylate	Santa Cruz	sc-202495
Bis-benzimide hydrochloride, Hoechst 33342	Sigma-Aldrich	B2261
CGP-54626 hydrochloride	Tocris	1088
Clobetasol propionate	Selleckchem	S2584
Collagen type I solution from rat tail	Sigma-Aldrich	C3867
D-biotin	Sigma-Aldrich	B4639
DMSO, sterile filtered	Sigma-Aldrich	D2650
Doxycycline hydrochloride	Fisher Scientific	BP2653
FBS (foetal bovine serum)	Gibco	26140079
Fluorodeoxyuridine	Alfa Aesar	L16497
Geltrex (Reduced Growth Factor Basement Membrane Matrix)	Gibco	A1413201
Glutamine	Gibco	25030024
Hank’s balanced salt solution, HBSS	Capricorn	HBSS-3A
Kainate, kainic acid	Santa Cruz	SC-200484
Laminin	Sigma-Aldrich	L2020
Miconazole (nitrate)	Sigma-Aldrich	M3512
Neurobasal medium	Invitrogen	21103049
PBS tablets	Gibco	18912014
Petri dishes, 35 mm	Nunc	153066
Poly-L-ornithine	Sigma-Aldrich	P3655
Prolong Gold mounting medium	Molecular Probes	P36930
Recombinant human FGF-basic	PeproTech	100-18B
Recombinant human PDGF-AA	Immunotools	11343685
Recombinant human β-NGF	PeproTech	450-01
Saponin	Sigma-Aldrich	84510
T3 (3,3′,5-Triiodo-L-thyronine sodium salt)	Sigma-Aldrich	T6397
Uridine	Sigma-Aldrich	U6381
